# Supplementary material for: Revision of the Lispe longicollis-group (Diptera, Muscidae)
Source: Zookeys. 2012 Oct 31;(235):23–39. doi: 10.3897/zookeys.235.3306 (PMC3496917; doi:10.3897/zookeys.235.3306)
Supplement: XML Treatment for Lispe assimilis [file zookeys.235.3306-treatment1.xml]

<!DOCTYPE tp:taxon-treatment
  PUBLIC "-//TaxonX//DTD Taxonomic Treatment Publishing DTD v0 20100105//EN" "tax-treatment-NSO.dtd">
<tp:taxon-treatment xmlns:tp="http://www.plazi.org/taxpub"><tp:treatment-meta><mixed-citation publication-type="journal"><person-group><name><surname>Vikhrev</surname><given-names>Nikita E.</given-names></name></person-group><article-title>Revision of the 
                    <italic>Lispe longicollis</italic>-group (Diptera, Muscidae)
                </article-title><source>Zookeys</source><day>31</day><month>10</month><year>2012</year><volume>2012</volume><issue>235</issue><fpage>23</fpage><lpage>39</lpage><pub-id pub-id-type="doi">10.3897/zookeys.235.3306</pub-id></mixed-citation></tp:treatment-meta><tp:nomenclature><tp:taxon-name>
                        <tp:taxon-name-part taxon-name-part-type="genus">Lispe</tp:taxon-name-part>
                        <tp:taxon-name-part taxon-name-part-type="species">assimilis</tp:taxon-name-part>
                    <object-id xmlns:xlink="http://www.w3.org/1999/xlink" xlink:type="simple">http://species-id.net/wiki/Lispe_assimilis</object-id>
								</tp:taxon-name><tp:taxon-authority>Wiedemann, 1824</tp:taxon-authority><xref ref-type="fig" rid="F4">Figs 10</xref><xref ref-type="fig" rid="F6">19</xref><tp:nomenclature-citation-list><tp:nomenclature-citation><tp:taxon-name>Lispe quadrilineata</tp:taxon-name><comment> Macquart, 1835.</comment></tp:nomenclature-citation><tp:nomenclature-citation><tp:taxon-name>Lispe incerta</tp:taxon-name><comment> Malloch, 1925.</comment></tp:nomenclature-citation><tp:nomenclature-citation><tp:taxon-name>Lispe inexpectata</tp:taxon-name><comment> Canzoneri &amp; Meneghini, 1966.<!--PageBreak--></comment></tp:nomenclature-citation><tp:nomenclature-citation><tp:taxon-name>Lispe cyrtoneurina</tp:taxon-name><comment> Stein, 1900: 393 <bold>syn. nov.</bold> Type locality: Papua New Guinea, Dilo.</comment></tp:nomenclature-citation><tp:nomenclature-citation><tp:taxon-name>Lispe modesta</tp:taxon-name><comment> Stein, 1913: 557 <bold>syn. nov.</bold> Type locality: Abyssinia, Dambelsee [= Ethiopia, Ziway Lake].</comment></tp:nomenclature-citation></tp:nomenclature-citation-list></tp:nomenclature><tp:treatment-sec sec-type="Material examined"><title>Material examined.</title><p><bold>Syntype</bold> <italic><tp:taxon-name>Lispe modesta</tp:taxon-name></italic> Stein, 1913 ♂, (ZMHU). [<bold>Ethiopia</bold>] Abyssinia, Lac. Dembel [Ziway Lake], I.1912, Kovacs.
                    </p><p><bold>Australia,</bold>: <bold><italic>Qld</italic></bold>., Townsville, <named-content xmlns:xlink="http://www.w3.org/1999/xlink" content-type="dwc:verbatimCoordinates" xlink:type="simple">19.29°S, 146.80°E</named-content>, 17.IV.2012, G.Cocks, 1♀.
                    </p><p><bold>Ethiopia</bold>: <bold><italic>Amhara</italic></bold>, Tana Lake env., 1800m asl, <named-content xmlns:xlink="http://www.w3.org/1999/xlink" content-type="dwc:verbatimCoordinates" xlink:type="simple">11.54°N, 37.39°E</named-content>, 2–4.VIII.2012, NV, 3♂♂, 1♀; <bold><italic>Oromia</italic></bold>, Ziway Lake, <named-content xmlns:xlink="http://www.w3.org/1999/xlink" content-type="dwc:verbatimCoordinates" xlink:type="simple">7.91°N, 38.73°E</named-content>, 12.III.2012, NV, 1♂, 1♀.
                    </p><p><bold>India</bold>: <bold><italic>Goa</italic></bold> state, <named-content xmlns:xlink="http://www.w3.org/1999/xlink" content-type="dwc:verbatimCoordinates" xlink:type="simple">15.0°N, 74.1°E</named-content>, 3–16.II.2008, KT, 29♂♂♀♀; <bold><italic>Rajasthan</italic></bold> state, Jaipur, <named-content xmlns:xlink="http://www.w3.org/1999/xlink" content-type="dwc:verbatimCoordinates" xlink:type="simple">26.96°N, 75.85°E</named-content>, 22.II.2011, NV, 7♂♂, 11♀♀; <bold><italic>Uttarakhand</italic></bold> state, <named-content xmlns:xlink="http://www.w3.org/1999/xlink" content-type="dwc:verbatimCoordinates" xlink:type="simple">30.1°N, 78.2°E</named-content>, 4.IX.2011, NV, 1♀.
                    </p><p><bold>Israel</bold>, Kinneret Lake env., 27.X.2011, NV, 7♂♂, 2♀♀.
                    </p><p>[<bold>Italy</bold>], <bold><italic>Sicilia</italic></bold>, Partinico L., 12.VIII.1978, S.Canzoneri, 1♀, (labeled <italic><tp:taxon-name>Lispe inexpectata</tp:taxon-name></italic>) (ZMHU).
                    </p><p><bold>Myanmar</bold>, <bold><italic>Shan</italic></bold> state, Inle Lake, 30.XI.2009, NV, 6♂♂, 2♀♀.
                    </p><p><bold>Morocco</bold>: <bold><italic>Essaouira</italic></bold> prov., Essaouira env., 27.III.2009, NV, 1♂, 3♀♀, 1–5.V.2012, NV, 1♂, 2♀♀; <bold><italic>Marrakech</italic></bold> prov., Marrakech, 21.III.2009, NV, 1♂, <bold><italic>Tat-Tan</italic></bold> prov, Draa R., 11.V.2012, NV, 1♀.
                    </p><p><bold>Nigeria</bold>, Zungeru (<named-content xmlns:xlink="http://www.w3.org/1999/xlink" content-type="dwc:verbatimCoordinates" xlink:type="simple">9.81°N, 6.16°E</named-content>), 25.II.1911, J.Macfei, 1♀ (BMNH).
                    </p><p><bold>Sudan</bold>, 08.III.1929, 1♂ with Emden’s identification label <italic><tp:taxon-name>Lispe modesta</tp:taxon-name></italic> (BMNH).
                    </p><p><bold>Thailand</bold>: <bold><italic>Chiang Mai</italic></bold> prov., Sop Poeng env., 17.XI.2009, NV, 1♂; <bold><italic>Mae Hong Son</italic></bold> prov., Pai env., <named-content xmlns:xlink="http://www.w3.org/1999/xlink" content-type="dwc:verbatimCoordinates" xlink:type="simple">19.4°N, 98.4°E</named-content>, 15–25.XI.2010, NV, 14♂♂.
                    </p><p><bold>Turkey</bold>: <bold><italic>Adana</italic></bold> prov., Yumurtalik env., IV.2010, NV, 1♂, 1♀; <bold><italic>Antalya</italic></bold> prov., Manavgat env., IX.2006–9, NV, 16♂♂, 10♀♀; <bold><italic>Hatay</italic></bold> prov., Samandag env., IV.2010, NV, 3♂♂, 1♀; <bold><italic>Mersin</italic></bold> prov., Silifke env., IV.2010, NV, 1♂, 1♀; <bold><italic>Sakarya</italic></bold> prov., Karasu env., V.2009, NV, 1♂; <bold><italic>Zonguldak</italic></bold> prov., Alapli env., V.2009, NV, 1♂.
                    </p></tp:treatment-sec><tp:treatment-sec sec-type="Distribution"><title>Distribution.</title><p>S Palaearctic, Afrotropical and Oriental regions, Australia, Oceania.</p></tp:treatment-sec><tp:treatment-sec sec-type="Synonymies"><title>Synonymies.</title><p>The taxonomy of <italic><tp:taxon-name>Lispe assimilis</tp:taxon-name></italic> was considered by <xref ref-type="bibr" rid="B10">Shinonaga and Pont (1992)</xref>. In that paper the synonymy of <italic><tp:taxon-name>Lispe quadrilineata</tp:taxon-name></italic>, <italic><tp:taxon-name>Lispe incerta</tp:taxon-name></italic> and <italic><tp:taxon-name>Lispe inexpectata</tp:taxon-name></italic> with <italic><tp:taxon-name>Lispe assimilis</tp:taxon-name></italic> was established and the related Oriental species with long ventral hairs on mid femur was described as <italic><tp:taxon-name>Lispe pacifica</tp:taxon-name></italic> Shinonaga &amp; Pont, 1992, it was shown that <italic><tp:taxon-name>Lispe assimilis</tp:taxon-name></italic> in the sense of old authors is <italic><tp:taxon-name>Lispe pacifica</tp:taxon-name></italic>, while later authors followed this misinterpretation.
                    </p><p><italic><tp:taxon-name>Lispe cyrtoneurina</tp:taxon-name></italic> Stein, 1900 – syn. nov. of <italic><tp:taxon-name>Lispe assimilis</tp:taxon-name></italic>. <xref ref-type="bibr" rid="B11">Stein’s (1900)</xref> original description completely fits <italic><tp:taxon-name>Lispe assimilis</tp:taxon-name></italic>, the only difference found is 3 (instead of 4) <italic>post dc</italic>. The male lectotype of <italic><tp:taxon-name>Lispe cyrtoneurina</tp:taxon-name></italic> (stored in Genoa, Museo Civico di Storia Naturale di Genova) was reexamined by Adrian Pont. The lectotype is in poor condition, damped and mostly squashed; 4 <italic>post dc</italic>; everything else fit <italic><tp:taxon-name>Lispe assimilis</tp:taxon-name></italic> (Pont, pers. com. and unpublished notes).
                    </p><p><italic><tp:taxon-name>Lispe modesta</tp:taxon-name></italic> Stein, 1913 – syn. nov. of <italic><tp:taxon-name>Lispe assimilis</tp:taxon-name></italic>. The very short <xref ref-type="bibr" rid="B13">Stein’s (1913)</xref> description fits <italic><tp:taxon-name>Lispe assimilis</tp:taxon-name></italic>. Examined by me specimens from Asia and Africa were found similar, the specimens from Ziway Lake in Ethiopia are especially interesting <!--PageBreak-->as it is the type locality of <italic><tp:taxon-name>Lispe modesta</tp:taxon-name></italic>. In a later paper (<xref ref-type="bibr" rid="B14">Stein 1918</xref>: 175) Stein himself listed <italic><tp:taxon-name>Lispe assimilis</tp:taxon-name></italic> from Rangoon (Yangoon, Myanmar) as “<italic><tp:taxon-name>Lispe assimilis</tp:taxon-name></italic> Wied. var. <italic>modesta</italic> Stein” and wrote that the male of <italic><tp:taxon-name>Lispe assimilis</tp:taxon-name></italic> var. <italic>modesta</italic> (=<italic><tp:taxon-name>Lispe assimilis</tp:taxon-name></italic> in the present interpretation) differs from <italic><tp:taxon-name>Lispe assimilis</tp:taxon-name></italic> (=<italic><tp:taxon-name>Lispe pacifica</tp:taxon-name></italic> in the present interpretation) only by the absence of long ventral hairs on <italic>f2</italic>.
                    </p><p><italic><tp:taxon-name>Lispe pacifica</tp:taxon-name></italic> Shinonaga &amp; Pont, 1992. According to the remark cited above Stein in <xref ref-type="bibr" rid="B14">1918</xref> started to regard <italic><tp:taxon-name>Lispe assimilis</tp:taxon-name></italic> and <italic><tp:taxon-name>Lispe pacifica</tp:taxon-name></italic> as variations of the same species. In fact, the separation of these species in female sex is sometimes doubtful and males have similar genitalia. Note also that in both species the pollinosity is very variable: dusting on face, parafacialia and parafrontalia from pure white to deep yellow, dusting on parafrontalia and frontal triangle from weak to strong, dusting of scutum from grey to brown, the colour of the tibiae from almost entirely yellow to almost entirely dark. I would like to report that my observations made around Pai (Thailand, Mae Hong Son province) somewhat support the valid taxonomic status of <italic><tp:taxon-name>Lispe pacifica</tp:taxon-name></italic> Shinonaga &amp; Pont, 1992. Pai town is so far the only locality I know where both species <italic><tp:taxon-name>Lispe assimilis</tp:taxon-name></italic> and <italic><tp:taxon-name>Lispe pacifica</tp:taxon-name></italic> were found together at the same time and usually at the same pools. A series of 17 males of <italic><tp:taxon-name>Lispe pacifica</tp:taxon-name></italic> and 14 males of <italic><tp:taxon-name>Lispe assimilis</tp:taxon-name></italic> were collected. All examined males have distinct characters either of one or other species, with no intermediate specimens recorded. Thus in a sympatric condition no trace of crossbreeding between the two species has been found.
                    </p><p>So, <italic><tp:taxon-name>Lispe assimilis</tp:taxon-name></italic> Wiedemann, 1824 = <italic><tp:taxon-name>Lispe cyrtoneurina</tp:taxon-name></italic> Stein, 1900 syn. nov. = <italic><tp:taxon-name>Lispe modesta</tp:taxon-name></italic> Stein, 1913, syn. nov.
                    </p></tp:treatment-sec><tp:treatment-sec><!--Section generated to contain objects referenced in tp:taxon-treatment.--><fig id="F4" position="float" orientation="portrait"><label>Figure 10–12.</label><caption><p>Cercal plates: <italic><tp:taxon-name>Lispe assimilis</tp:taxon-name></italic> (<bold>10</bold>) <italic><tp:taxon-name>Lispe glabra</tp:taxon-name></italic> Wiedemann (<bold>11</bold>) and <italic><tp:taxon-name>Lispe manicata</tp:taxon-name></italic> Wiedemann (<bold>12</bold>).</p></caption><graphic xmlns:xlink="http://www.w3.org/1999/xlink" xlink:href="ZooKeys-235-023-g004.jpg" position="float" orientation="portrait" xlink:type="simple"/></fig><fig id="F6" position="float" orientation="portrait"><label>Figure 17–19.</label><caption><p>Feeding. Thailand, Phuket: male <italic><tp:taxon-name>Lispe pacifica</tp:taxon-name></italic>: with Chironomidae larva (<bold>17</bold>) and with dead spider (<bold>18</bold>) Turkey, Antalya, female <italic><tp:taxon-name>Lispe assimilis</tp:taxon-name></italic> with prey - <italic><tp:taxon-name>Paracoenia fumosa</tp:taxon-name></italic> (<tp:taxon-name>Ephydridae</tp:taxon-name>) (<bold>19</bold>).</p></caption><graphic xmlns:xlink="http://www.w3.org/1999/xlink" xlink:href="ZooKeys-235-023-g006.jpg" position="float" orientation="portrait" xlink:type="simple"/></fig></tp:treatment-sec><ref-list><ref id="B10"><mixed-citation xmlns:xlink="http://www.w3.org/1999/xlink" xlink:type="simple"><person-group><name name-style="western"><surname>Shinonaga</surname><given-names>S</given-names></name><name name-style="western"><surname>Pont</surname><given-names>AC</given-names></name></person-group> (<year>1992</year>)<article-title> A new species of the genus <italic>Lispe</italic> Latreille, with notes on two related species, L. assimilis Wiedemann and <italic>L. microptera</italic> Séguy (Diptera, Muscidae).</article-title><source>Japanese journal of entomology </source><volume>60</volume> (<issue>4</issue>): <fpage>715</fpage>-<lpage>722</lpage>.</mixed-citation></ref><ref id="B11"><mixed-citation xmlns:xlink="http://www.w3.org/1999/xlink" xlink:type="simple"><person-group><name name-style="western"><surname>Stein</surname><given-names>P</given-names></name></person-group> (<year>1900</year>)<article-title> Einige dem Genueser Museum gehorige aus Neu-Guinea und Umgegend stammende Anthomyiden.</article-title><source>Annali del Museo Civico di Storia Naturale di Genova </source><volume>40</volume>: <fpage>374</fpage>-<lpage>95</lpage>.</mixed-citation></ref><ref id="B13"><mixed-citation xmlns:xlink="http://www.w3.org/1999/xlink" xlink:type="simple"><person-group><name name-style="western"><surname>Stein</surname><given-names>P</given-names></name></person-group> (<year>1913</year>)<article-title> Neue afrikanische Anthomyiden.</article-title><source>Annales historico-naturales Musei nationalis Hungarici </source><volume>11</volume>: <fpage>457</fpage>-<lpage>583</lpage></mixed-citation></ref><ref id="B14"><mixed-citation xmlns:xlink="http://www.w3.org/1999/xlink" xlink:type="simple"><!--PageBreak--><person-group><name name-style="western"><surname>Stein</surname><given-names>P</given-names></name></person-group> (<year>1918</year>)<article-title> Zur weitern Kenntnis aussereuropaeischer Anthomyiden.</article-title><source>Annales Historico-Naturales Musei Nationalis Hungarici </source><volume>16</volume>: <fpage>147</fpage>-<lpage>244</lpage>.</mixed-citation></ref></ref-list></tp:taxon-treatment>
