# Supplementary material for: Revision of the Lispe longicollis-group (Diptera, Muscidae)
Source: Zookeys. 2012 Oct 31;(235):23–39. doi: 10.3897/zookeys.235.3306 (PMC3496917; doi:10.3897/zookeys.235.3306)
Supplement: XML Treatment for Lispe barbipes [file zookeys.235.3306-treatment2.xml]

<!DOCTYPE tp:taxon-treatment
  PUBLIC "-//TaxonX//DTD Taxonomic Treatment Publishing DTD v0 20100105//EN" "tax-treatment-NSO.dtd">
<tp:taxon-treatment xmlns:tp="http://www.plazi.org/taxpub"><tp:treatment-meta><mixed-citation publication-type="journal"><person-group><name><surname>Vikhrev</surname><given-names>Nikita E.</given-names></name></person-group><article-title>Revision of the 
                    <italic>Lispe longicollis</italic>-group (Diptera, Muscidae)
                </article-title><source>Zookeys</source><day>31</day><month>10</month><year>2012</year><volume>2012</volume><issue>235</issue><fpage>23</fpage><lpage>39</lpage><pub-id pub-id-type="doi">10.3897/zookeys.235.3306</pub-id></mixed-citation></tp:treatment-meta><tp:nomenclature><tp:taxon-name>
                        <tp:taxon-name-part taxon-name-part-type="genus">Lispe</tp:taxon-name-part>
                        <tp:taxon-name-part taxon-name-part-type="species">barbipes</tp:taxon-name-part>
                    <object-id xmlns:xlink="http://www.w3.org/1999/xlink" xlink:type="simple">http://species-id.net/wiki/Lispe_barbipes</object-id>
								</tp:taxon-name><tp:taxon-authority>Stein, 1908</tp:taxon-authority><xref ref-type="fig" rid="F1">Fig. 1</xref></tp:nomenclature><tp:treatment-sec sec-type="Material examined"><title>Material examined.</title><p><bold>Syntypes</bold> 1♂, 1♀ (ZMHU). S. W. Afrika, Luderitzbucht [<bold>Namibia</bold>, Luderitz, <named-content xmlns:xlink="http://www.w3.org/1999/xlink" content-type="dwc:verbatimCoordinates" xlink:type="simple">26.65°S, 15.16°E</named-content>], S. Schultze 1♂; S. W. Afrika, Kalahari, Moocane, Wasserspiegel [<bold>Botswana</bold>, Mookane, <named-content xmlns:xlink="http://www.w3.org/1999/xlink" content-type="dwc:verbatimCoordinates" xlink:type="simple">23.7°S, 26.6°E</named-content>, water level], X.1904, S. Schultze 1♀.
                    </p><p>As it was reported by <xref ref-type="bibr" rid="B8">Pont and Werner (2006)</xref>: “there must be some doubt as to whether this is actually a syntype, since the locality [of ♂ syntype] was not mentioned by <xref ref-type="bibr" rid="B12">Stein (1908)</xref> and is on the coast of Namibia rather than at the eastern edge of the Kalahari desert in Botswana.”
                    </p><p><bold>Ethiopia</bold>, <bold><italic>Afar</italic></bold>, Mille env., 530m asl, <named-content xmlns:xlink="http://www.w3.org/1999/xlink" content-type="dwc:verbatimCoordinates" xlink:type="simple">11.381°N, 40.731°E</named-content>, 9.VIII.2012, NV, 1♀.
                    </p><p><bold>South Africa</bold>, [<bold><italic>Northern Cape</italic></bold> prov.], Olifantshoek [≈<named-content xmlns:xlink="http://www.w3.org/1999/xlink" content-type="dwc:verbatimCoordinates" xlink:type="simple">27.94°S, 22.74°E</named-content>], 26.II.1988, D.Simon, 2 ♂♂ (TAUI).
                    </p><p>[<bold>Namibia</bold>], South Africa, Van Zylserus [<bold><italic>Kunene</italic></bold> reg., Van Zyls pass, <named-content xmlns:xlink="http://www.w3.org/1999/xlink" content-type="dwc:verbatimCoordinates" xlink:type="simple">17.64°S, 12.71°E</named-content>, 1000m asl], 12.I.1988, D.Simon, 3 ♂♂ (TAUI and ZMUM).
                    </p></tp:treatment-sec><tp:treatment-sec sec-type="Distribution"><title>Distribution.</title><p>Afrotropical: Botswana, Ethiopia, Namibia, South Africa.</p></tp:treatment-sec><tp:treatment-sec sec-type="Redescription"><title>Redescription.</title><p>Male. Body size – 7-8 mm. Head with frontal triangle narrow. Parafacial covered with hairs. Antenna black. Arista in basal half with hairs slightly<!--PageBreak--> shorter than antenna width, in apical half bare. Palpus yellow. Scutum and scutellum brownish dusted with indistinct vittae, pleura brownish-grey dusted. <italic>dc</italic> 2+4 (strong-strong+medium-medium-strong-strong); intraalars 1+2; supraalars 1+2, the posterior one weak. Meron with setulae above hind coxa. Wing with vein R4+5 distinctly curved forward. Legs dark, but femora at apex and tibiae in basal half yellow. <italic>f1</italic> with a row of 6-7 strong <italic>av</italic> setae in apical 3/5. <italic>t1</italic> with a row of 7-8 short but strong <italic>d</italic> setae and with submedian <italic>p</italic> seta. <italic>f2</italic> with 2(3) strong, straight and long (2 times as long as femur width) ventral spines; other setae: 1(2) median <italic>a</italic> seta(e), 2 <italic>p</italic> at apex. <italic>t2</italic> with 1 submedian <italic>v</italic> seta (which is slightly shifted from true <italic>v</italic> position onto posterior surface and may be named “<italic>pvv</italic> seta”). <italic>f3</italic> curved; with 1-2 <italic>av</italic> setae and 1 long but fine <italic>pv</italic> in basal 1/3, <italic>pv</italic> preapical present, <italic>av</italic> preapical absent. <italic>t3</italic> with submedian 1 <italic>av</italic>, 1 <italic>ad</italic> and 1 <italic>pd</italic> setae; below middle with a row of 3-4 straight <italic>ad</italic>; at apical 1/3 with long waved setae on <italic>ad</italic> to <italic>av</italic> surface. Hind tarsus modified: <italic>tar3-1</italic> elongated, downward curved; with waved ventral setulae, these in apical 1/3 especially long; <italic>tar3-2</italic> thickened. Abdomen grey dusted with large lateral black spots, these on tergites 3 and 4 separated by grey vitta, on tergite 5 fused.
                    </p><p>Females differs from male as follows: spines on <italic>f2</italic> absent; <italic>t2</italic> with 2 approximated submedian setae, shorter <italic>p-pd</italic> and longer <italic>v-pv</italic>, <italic>f3</italic> without <italic>av</italic> and <italic>pv</italic> setae (these characters did not mention in <xref ref-type="bibr" rid="B12">Stein’s (1908)</xref> original description), <italic>t3</italic> without long setae at apex; hind tarsus unmodified.
                    </p></tp:treatment-sec><tp:treatment-sec><!--Section generated to contain objects referenced in tp:taxon-treatment.--><fig id="F1" position="float" orientation="portrait"><label>Figure 1–3.</label><caption><p>♂♂ <italic><tp:taxon-name>Lispe barbipes</tp:taxon-name></italic> Stein (<bold>1</bold>) <italic><tp:taxon-name>Lispe cilitarsis</tp:taxon-name></italic> Loew (<bold>2</bold>) <italic><tp:taxon-name>Lispe microptera</tp:taxon-name></italic> Séguy (<bold>3</bold>).</p></caption><graphic xmlns:xlink="http://www.w3.org/1999/xlink" xlink:href="ZooKeys-235-023-g001.jpg" position="float" orientation="portrait" xlink:type="simple"/></fig></tp:treatment-sec><ref-list><ref id="B8"><mixed-citation xmlns:xlink="http://www.w3.org/1999/xlink" xlink:type="simple"><person-group><name name-style="western"><surname>Pont</surname><given-names>AC</given-names></name><name name-style="western"><surname>Werner</surname><given-names>D</given-names></name></person-group> (<year>2006</year>)<article-title> The Types of Fanniidae and Muscidae (Diptera) in the Museum für Naturkunde, Humboldt-Universität zu Berlin, Germany.</article-title><source>Mitteilungen aus dem Museum für Naturkunde in Berlin – Zoologische Reihe</source><volume>82</volume>(<issue>1</issue>): <fpage>3</fpage>–<lpage>139</lpage>. doi: <ext-link ext-link-type="uri" xlink:href="http://dx.doi.org/10.1002/mmnz.200600001" xlink:type="simple">10.1002/mmnz.200600001</ext-link></mixed-citation></ref><ref id="B12"><mixed-citation xmlns:xlink="http://www.w3.org/1999/xlink" xlink:type="simple"><person-group><name name-style="western"><surname>Stein</surname><given-names>P</given-names></name></person-group> (<year>1908</year>)<source> Zoologische und anthropologische Ergebnisse einer Forschungsreise im westlichen und zentralen Sudafrika ausgefuhrt in den Jahren 1903–1905 mit Unterstutzung der Kgl. Preussischen Akademie der Wissenschaften zu Berlin von Dr. Leonhard Schultze, Professor der Erdkunde an der Universitat Jena. Erster Band: Systematik und Tiergeographie. IV. Insecta (Erste Serie). D. Diptera. 4. Anthomyidae. – Denkschriften der medizinisch-naturwissenschaftlichen Gesellschaft zu Jena 13: 171–174.</source></mixed-citation></ref></ref-list></tp:taxon-treatment>
