# Supplementary material for: Revision of the Lispe longicollis-group (Diptera, Muscidae)
Source: Zookeys. 2012 Oct 31;(235):23–39. doi: 10.3897/zookeys.235.3306 (PMC3496917; doi:10.3897/zookeys.235.3306)
Supplement: XML Treatment for Lispe cilitarsis [file zookeys.235.3306-treatment3.xml]

<!DOCTYPE tp:taxon-treatment
  PUBLIC "-//TaxonX//DTD Taxonomic Treatment Publishing DTD v0 20100105//EN" "tax-treatment-NSO.dtd">
<tp:taxon-treatment xmlns:tp="http://www.plazi.org/taxpub"><tp:treatment-meta><mixed-citation publication-type="journal"><person-group><name><surname>Vikhrev</surname><given-names>Nikita E.</given-names></name></person-group><article-title>Revision of the 
                    <italic>Lispe longicollis</italic>-group (Diptera, Muscidae)
                </article-title><source>Zookeys</source><day>31</day><month>10</month><year>2012</year><volume>2012</volume><issue>235</issue><fpage>23</fpage><lpage>39</lpage><pub-id pub-id-type="doi">10.3897/zookeys.235.3306</pub-id></mixed-citation></tp:treatment-meta><tp:nomenclature><tp:taxon-name>
                        <tp:taxon-name-part taxon-name-part-type="genus">Lispe</tp:taxon-name-part>
                        <tp:taxon-name-part taxon-name-part-type="species">cilitarsis</tp:taxon-name-part>
                    <object-id xmlns:xlink="http://www.w3.org/1999/xlink" xlink:type="simple">http://species-id.net/wiki/Lispe_cilitarsis</object-id>
								</tp:taxon-name><tp:taxon-authority>Loew, 1856</tp:taxon-authority><xref ref-type="fig" rid="F1">Figs 2</xref><xref ref-type="fig" rid="F3">7</xref></tp:nomenclature><tp:treatment-sec sec-type="Material examined"><title>Material examined.</title><p><bold>Syntype</bold> ♂, ZMHU, also seen by <xref ref-type="bibr" rid="B2">Hennig (1960</xref>: 426), [<bold>Egypt</bold>] Assyud [Asyut], Frauenfeld, 1♂.
                    </p><p><bold>Egypt</bold>: Sinai, 21.V.1981, A.Freidberg, 1♂ (TAUI); Cairo, 2♂♂, 1♀ (ZIN); Cairo, Port Said, Suez, Luxor, Aswan, 12♂♂, 6♀♀ (ZMHU).
                    </p><p><!--PageBreak--><bold>Ethiopia</bold>: <bold><italic>Amhara</italic></bold>, Tana Lake env., 1800m asl, <named-content xmlns:xlink="http://www.w3.org/1999/xlink" content-type="dwc:verbatimCoordinates" xlink:type="simple">11.54°N, 37.39°E</named-content>, 2-4.VIII.2012, NV, 2♂♂; <bold><italic>Oromia</italic></bold>, Ziway L., 1640m asl, <named-content xmlns:xlink="http://www.w3.org/1999/xlink" content-type="dwc:verbatimCoordinates" xlink:type="simple">7.91°N, 38.73°E</named-content>, 11–13.III.2012, NV, 1♂.
                    </p><p><bold>Israel</bold>: Ma’agan Michael, 28.VII.1964, A.Valdenberg, 19♂♂, 20♀♀ (TAUI); Eilat env., 24.X.2011, NV, 10♂♂, 9♀♀.
                    </p><p><bold>Morocco</bold>: <bold><italic>Tan-Tan</italic></bold> prov., Draa R., <named-content xmlns:xlink="http://www.w3.org/1999/xlink" content-type="dwc:verbatimCoordinates" xlink:type="simple">28.528°N, 10.947°W</named-content>, 11.V.2012, NV, 1♂, 1♀.
                    </p></tp:treatment-sec><tp:treatment-sec sec-type="Distribution"><title>Distribution.</title><p>Egypt, Ethiopia, Israel, Morocco. Also reliably known from Saudi Arabia and Oman (<xref ref-type="bibr" rid="B7">Pont 1991</xref>). In Ethiopia <italic><tp:taxon-name>Lispe cilitarsis</tp:taxon-name></italic> seems uncommon and restricted to northern regions in comparison with resembling <italic><tp:taxon-name>Lispe ethiopica</tp:taxon-name></italic> sp. nov., so specimens from Africa should be re-examined and so far I regard other Afrotropical records as doubtful.
                    </p></tp:treatment-sec><tp:treatment-sec><!--Section generated to contain objects referenced in tp:taxon-treatment.--><fig id="F1" position="float" orientation="portrait"><label>Figure 1–3.</label><caption><p>♂♂ <italic><tp:taxon-name>Lispe barbipes</tp:taxon-name></italic> Stein (<bold>1</bold>) <italic><tp:taxon-name>Lispe cilitarsis</tp:taxon-name></italic> Loew (<bold>2</bold>) <italic><tp:taxon-name>Lispe microptera</tp:taxon-name></italic> Séguy (<bold>3</bold>).</p></caption><graphic xmlns:xlink="http://www.w3.org/1999/xlink" xlink:href="ZooKeys-235-023-g001.jpg" position="float" orientation="portrait" xlink:type="simple"/></fig><fig id="F3" position="float" orientation="portrait"><label>Figure 7–9. </label><caption><p>Cercal plates: <italic><tp:taxon-name>Lispe cilitarsis</tp:taxon-name></italic> Loew (<bold>7</bold>) <italic><tp:taxon-name>Lispe microptera</tp:taxon-name></italic> Séguy (<bold>8</bold>) and <italic><tp:taxon-name>Lispe longicollis</tp:taxon-name></italic> Meigen (<bold>9</bold>).</p></caption><graphic xmlns:xlink="http://www.w3.org/1999/xlink" xlink:href="ZooKeys-235-023-g003.jpg" position="float" orientation="portrait" xlink:type="simple"/></fig></tp:treatment-sec><ref-list><ref id="B2"><mixed-citation xmlns:xlink="http://www.w3.org/1999/xlink" xlink:type="simple"><person-group><name name-style="western"><surname>Hennig</surname><given-names>W</given-names></name></person-group> (<year>1960</year>)<article-title> Family Muscidae (Lieferung 209 and 213)</article-title>. In: <person-group><name name-style="western"><surname>Lindner</surname><given-names>E</given-names></name></person-group> (<role>Ed.</role>) <source>Die Fliegen der Palaarktischen Region.</source><publisher-loc>Stuttgart</publisher-loc> 63b, <fpage>385</fpage>–<lpage>480</lpage>.</mixed-citation></ref><ref id="B7"><mixed-citation xmlns:xlink="http://www.w3.org/1999/xlink" xlink:type="simple"><person-group><name name-style="western"><surname>Pont</surname><given-names>AC</given-names></name></person-group> (<year>1991</year>)<article-title> A review of the Fanniidae and Muscidae of the Arabian Peninsula.</article-title><source>Fauna of Saudi Arabia </source><volume>12</volume>: <fpage>312</fpage>-<lpage>365</lpage>.</mixed-citation></ref></ref-list></tp:taxon-treatment>
