# Supplementary material for: Revision of the Lispe longicollis-group (Diptera, Muscidae)
Source: Zookeys. 2012 Oct 31;(235):23–39. doi: 10.3897/zookeys.235.3306 (PMC3496917; doi:10.3897/zookeys.235.3306)
Supplement: XML Treatment for Lispe ethiopica [file zookeys.235.3306-treatment4.xml]

<!DOCTYPE tp:taxon-treatment
  PUBLIC "-//TaxonX//DTD Taxonomic Treatment Publishing DTD v0 20100105//EN" "tax-treatment-NSO.dtd">
<tp:taxon-treatment xmlns:tp="http://www.plazi.org/taxpub"><tp:treatment-meta><mixed-citation publication-type="journal"><person-group><name><surname>Vikhrev</surname><given-names>Nikita E.</given-names></name></person-group><article-title>Revision of the 
                    <italic>Lispe longicollis</italic>-group (Diptera, Muscidae)
                </article-title><source>Zookeys</source><day>31</day><month>10</month><year>2012</year><volume>2012</volume><issue>235</issue><fpage>23</fpage><lpage>39</lpage><pub-id pub-id-type="doi">10.3897/zookeys.235.3306</pub-id></mixed-citation></tp:treatment-meta><tp:nomenclature><tp:taxon-name>
                        <tp:taxon-name-part taxon-name-part-type="genus">Lispe</tp:taxon-name-part>
                        <tp:taxon-name-part taxon-name-part-type="species">ethiopica</tp:taxon-name-part>
                    <object-id xmlns:xlink="http://www.w3.org/1999/xlink" xlink:type="simple">urn:lsid:zoobank.org:act:8412D7E2-3B7E-4527-A0F2-6B3DACBEB089</object-id>
								<object-id xmlns:xlink="http://www.w3.org/1999/xlink" xlink:type="simple">http://species-id.net/wiki/Lispe_ethiopica</object-id>
								</tp:taxon-name><tp:taxon-authority>Vikhrev</tp:taxon-authority><tp:taxon-status xmlns:xlink="http://www.w3.org/1999/xlink" xlink:type="simple">sp. n.</tp:taxon-status><xref ref-type="fig" rid="F2">Figs 4, 5, 6</xref></tp:nomenclature><tp:treatment-sec sec-type="Holotype"><title>Holotype:</title><p>male, Ethiopia, Oromia, Langano Lake, 1590m asl, <named-content xmlns:xlink="http://www.w3.org/1999/xlink" content-type="dwc:verbatimCoordinates" xlink:type="simple">7.646°N, 38.706°E</named-content>, 13-15.III.2012, NV (ZMUM).
                    </p><p>Paratypes 23♂♂, 24♀♀. <bold>Ethiopia:</bold> Dire Dawa, Afrika, Diredaua [= Ethiopia, Dire Dawa, <named-content xmlns:xlink="http://www.w3.org/1999/xlink" content-type="dwc:verbatimCoordinates" xlink:type="simple">9.60°N, 41.85°E</named-content>], 28.X.[1945–55], O.Theodor, 1♂(TAUI); <bold><italic>Oromia</italic>:</bold> Mojo bridge, <named-content xmlns:xlink="http://www.w3.org/1999/xlink" content-type="dwc:verbatimCoordinates" xlink:type="simple">8.597°N, 39.111°E</named-content>, 21.IX.2003, A.Freidberg, 1♂ (TAUI); Langano Lake, 1590m asl, <named-content xmlns:xlink="http://www.w3.org/1999/xlink" content-type="dwc:verbatimCoordinates" xlink:type="simple">7.646°N, 38.706°E</named-content>, 13–15.III.2012, NV, 9♂♂, 12♀♀; Ziway Lake, 1640m asl, <named-content xmlns:xlink="http://www.w3.org/1999/xlink" content-type="dwc:verbatimCoordinates" xlink:type="simple">7.91°N, 38.73°E</named-content>, 11–13.III.2012, NV, 11♂♂, 12♀♀; Abijata Lake, 1580m asl, <named-content xmlns:xlink="http://www.w3.org/1999/xlink" content-type="dwc:verbatimCoordinates" xlink:type="simple">7.61°N, 38.65°E</named-content>, 14.III.2012, NV, 1♂.
                    </p></tp:treatment-sec><tp:treatment-sec sec-type="Description"><title>Description.</title><p>Male, body length 6.5–7.5 mm.</p><p>Head. Frontal triangle remarkably narrow, brownish in posterior half, yellowish-grey dusted in anterior half. Interfrontalia blackish-brown. Fronto-orbital plate blakish-brown in posterior third, yellowish-grey dusted anteriorly; with 3-5 inclinate and 2 proclinate setae and dense hairs in outer row. Parafacial and cheek whitish dusted, occiput grey, parafacial with a row of hairs. Antenna black, postpedicel short, only 2 times longer than pedicel. Arista with hairs half as long as antenna width. Vibrissae medium strong. Palpi blackish.</p><p>Thorax. Pleura densely grey dusted, scutellum and disc of scutum brown, thinly dusted, with a pair of densely dusted prescutellar ochrous spots; vittae indistinct. Presutural <italic>ac</italic> in 4 irregular rows; <italic>dc</italic> 2+4, four anterior pair medium strong, two posterior pairs strong; intraalars 1+2; supraalars 1+2; katepisternals 1+2; anepimeron with 11-13 setulae; meron with 3-5 setulae above hind coxa. Wings hyaline, slightly brownish, vein Mdistinctly curved forward at apex, calypters white, halter yellow.
                    </p><p>Legs black with grey dusting, but knees and base of tibiae yellowish. <italic>f1</italic> with a row of <italic>pd</italic> setae and a row of <italic>pv</italic> setulae; <italic>t1</italic> with submedian <italic>p</italic> seta. <italic>f2</italic> with <italic>a</italic> seta at middle and 2 <italic>pd</italic> preapicals; <italic>t2</italic> with <italic>p</italic> seta at middle and <italic>av</italic> seta in apical third; mid tarsus simple. <italic>f3</italic> with 1-2 fine <italic>v</italic> setulae at base, at apex with 1 short <italic>av</italic> and 1 short <italic>pv</italic>; <italic>t3<!--PageBreak--></italic> with submedian <italic>ad</italic> and <italic>pd</italic> setae and with long fine <italic>av</italic> at apical third, setulae in the <italic>ad</italic> row elongated. Hind tarsus modified: <italic>tar3-1</italic> dorso-ventrally flattened, distinctly wider than width of <italic>t3</italic>, on <italic>av</italic> surface with a dense row of fine curled setulae.
                    </p><p>Abdomen with dense whitish dusting; tergites 3 to 5 with a pair of large black fused spots each. Cercal plate and sternite 5 as in <xref ref-type="fig" rid="F2">Figs 5 and 6</xref>.
                    </p><p>Female differs from male as follows: body length 7-8 mm; <italic>t3</italic> with <italic>av</italic> seta strong; hind tarsus simple.
                    </p></tp:treatment-sec><tp:treatment-sec sec-type="Diagnosis"><title>Diagnosis.</title><p><italic><tp:taxon-name>Lispe ethiopica</tp:taxon-name></italic> sp.n. is related to <italic><tp:taxon-name>Lispe cilitarsis</tp:taxon-name></italic> Loew, 1856 and probably was overlooked due to that resemblance. These two species may be reliably distinguished in both sexes as recommended in the identification key above.
                    </p><p><bold>Etymology</bold>. Named after the locality of the type series.
                    </p></tp:treatment-sec><tp:treatment-sec><!--Section generated to contain objects referenced in tp:taxon-treatment.--><fig id="F2" position="float" orientation="portrait"><label>Figure 4–6.</label><caption><p><italic><tp:taxon-name>Lispe ethiopica</tp:taxon-name></italic> sp.n.: male Holotype (<bold>4</bold>) cercal plate (<bold>5</bold>) sternite 5 (<bold>6</bold>).</p></caption><graphic xmlns:xlink="http://www.w3.org/1999/xlink" xlink:href="ZooKeys-235-023-g002.jpg" position="float" orientation="portrait" xlink:type="simple"/></fig></tp:treatment-sec></tp:taxon-treatment>
