# Supplementary material for: Revision of the Lispe longicollis-group (Diptera, Muscidae)
Source: Zookeys. 2012 Oct 31;(235):23–39. doi: 10.3897/zookeys.235.3306 (PMC3496917; doi:10.3897/zookeys.235.3306)
Supplement: XML Treatment for Lispe glabra [file zookeys.235.3306-treatment5.xml]

<!DOCTYPE tp:taxon-treatment
  PUBLIC "-//TaxonX//DTD Taxonomic Treatment Publishing DTD v0 20100105//EN" "tax-treatment-NSO.dtd">
<tp:taxon-treatment xmlns:tp="http://www.plazi.org/taxpub"><tp:treatment-meta><mixed-citation publication-type="journal"><person-group><name><surname>Vikhrev</surname><given-names>Nikita E.</given-names></name></person-group><article-title>Revision of the 
                    <italic>Lispe longicollis</italic>-group (Diptera, Muscidae)
                </article-title><source>Zookeys</source><day>31</day><month>10</month><year>2012</year><volume>2012</volume><issue>235</issue><fpage>23</fpage><lpage>39</lpage><pub-id pub-id-type="doi">10.3897/zookeys.235.3306</pub-id></mixed-citation></tp:treatment-meta><tp:nomenclature><tp:taxon-name>
                        <tp:taxon-name-part taxon-name-part-type="genus">Lispe</tp:taxon-name-part>
                        <tp:taxon-name-part taxon-name-part-type="species">glabra</tp:taxon-name-part>
                    <object-id xmlns:xlink="http://www.w3.org/1999/xlink" xlink:type="simple">http://species-id.net/wiki/Lispe_glabra</object-id>
								</tp:taxon-name><tp:taxon-authority>Wiedemann, 1824</tp:taxon-authority><xref ref-type="fig" rid="F4">Figs 11</xref><xref ref-type="fig" rid="F5">15, 16</xref></tp:nomenclature><tp:treatment-sec sec-type="Material examined"><title>Material examined.</title><p><bold>India</bold>, <bold><italic>Goa</italic></bold> state, <named-content xmlns:xlink="http://www.w3.org/1999/xlink" content-type="dwc:verbatimCoordinates" xlink:type="simple">15.0°N, 74.1°E</named-content>, 3–16.II.2008, KT, 3♂, 7♀♀.
                    </p><p><bold>Myanmar</bold>, <bold><italic>Shan</italic></bold> state, Inle L., 30.XI.2009, NV, 3♀♀.
                    </p><p><bold>Thailand</bold>: <bold><italic>Chanthaburi</italic></bold> prov., Khao Khitchakut env., <named-content xmlns:xlink="http://www.w3.org/1999/xlink" content-type="dwc:verbatimCoordinates" xlink:type="simple">12.82°N, 102.13°E</named-content>, XI.2009, NV, 3♀♀; <bold><italic>Chonburi</italic></bold> prov., Pattaya env., XII.2008–9, NV, 40 ♂♂, ♀♀; <bold><italic>Mae Hong Son</italic></bold> prov., Pai env., 11.XI.2009, NV, 5♀♀; <bold><italic>Phuket</italic></bold> prov., Nai Thon beach, 20.II.2009. NV 3♂♂, 4♀♀, NV; <bold><italic>Phang Nga</italic></bold> prov., Thai Mueang env., 18.II.2009, NV, 1♂, 6♀♀; <bold><italic>Rayong</italic></bold> prov., Ban Phe env., <named-content xmlns:xlink="http://www.w3.org/1999/xlink" content-type="dwc:verbatimCoordinates" xlink:type="simple">12.64°N, 101.46°E</named-content>, NV, 3♀♀.
                    </p></tp:treatment-sec><tp:treatment-sec sec-type="Distribution"><title>Distribution.</title><p>Oriental region.</p></tp:treatment-sec><tp:treatment-sec sec-type="Descriptive notes"><title>Descriptive notes.</title><p>Body length 8.5–9.5 mm. Wings slightly brownish infuscated. Vein <italic>M</italic> gradually curved forward from level of crossvein <italic>dm-cu</italic>, cell <italic>r</italic>4+5 is almost closed and distance between veins M and R4+5 at wing margin is shorter than crossvein <italic>rm</italic>. Vein CuA2 not reaching wing margin, extending only to crossvein <italic>dm-cu</italic>; crossvein <italic>dm-cu</italic> skewed, it reaches vein <italic>M</italic> at acute angle of about 45˚. There is a downcurved fold surrounded by long microtrichia along posterior margin of wing between veins M and A2, microtrichia directed outward to the fold. Mid legs: <italic>f</italic>2 with remarkable row of very dense curled Velcro fastener-like setae in <italic>pv</italic> position in basal 2/3; <italic>t</italic>2 in apical 1/4 with a row of long ventral hairs; <italic>tar2-1</italic> with a complete row of long curved <italic>pv</italic> setulae. Male is unmistakable due to modified wings and mid legs. Female differs from female of <italic><tp:taxon-name>Lispe manicata</tp:taxon-name></italic> as given in the key.
                    </p></tp:treatment-sec><tp:treatment-sec><!--Section generated to contain objects referenced in tp:taxon-treatment.--><fig id="F4" position="float" orientation="portrait"><label>Figure 10–12.</label><caption><p>Cercal plates: <italic><tp:taxon-name>Lispe assimilis</tp:taxon-name></italic> (<bold>10</bold>) <italic><tp:taxon-name>Lispe glabra</tp:taxon-name></italic> Wiedemann (<bold>11</bold>) and <italic><tp:taxon-name>Lispe manicata</tp:taxon-name></italic> Wiedemann (<bold>12</bold>).</p></caption><graphic xmlns:xlink="http://www.w3.org/1999/xlink" xlink:href="ZooKeys-235-023-g004.jpg" position="float" orientation="portrait" xlink:type="simple"/></fig><fig id="F5" position="float" orientation="portrait"><label>Figure 13–16.</label><caption><p><italic><tp:taxon-name>Lispe manicata</tp:taxon-name></italic> Wiedemann: male (<bold>13</bold>) male mid tarsi (<bold>14</bold>) <italic><tp:taxon-name>Lispe glabra</tp:taxon-name></italic> Wiedemann: male (<bold>15</bold>) male mid tarsus (<bold>16</bold>), <bold>df</bold> – downcurved fold; <bold>vf</bold> – “velcro fastener- like setae.</p></caption><graphic xmlns:xlink="http://www.w3.org/1999/xlink" xlink:href="ZooKeys-235-023-g005.jpg" position="float" orientation="portrait" xlink:type="simple"/></fig></tp:treatment-sec></tp:taxon-treatment>
