# Supplementary material for: Revision of the Lispe longicollis-group (Diptera, Muscidae)
Source: Zookeys. 2012 Oct 31;(235):23–39. doi: 10.3897/zookeys.235.3306 (PMC3496917; doi:10.3897/zookeys.235.3306)
Supplement: XML Treatment for Lispe longicollis [file zookeys.235.3306-treatment6.xml]

<!DOCTYPE tp:taxon-treatment
  PUBLIC "-//TaxonX//DTD Taxonomic Treatment Publishing DTD v0 20100105//EN" "tax-treatment-NSO.dtd">
<tp:taxon-treatment xmlns:tp="http://www.plazi.org/taxpub"><tp:treatment-meta><mixed-citation publication-type="journal"><person-group><name><surname>Vikhrev</surname><given-names>Nikita E.</given-names></name></person-group><article-title>Revision of the 
                    <italic>Lispe longicollis</italic>-group (Diptera, Muscidae)
                </article-title><source>Zookeys</source><day>31</day><month>10</month><year>2012</year><volume>2012</volume><issue>235</issue><fpage>23</fpage><lpage>39</lpage><pub-id pub-id-type="doi">10.3897/zookeys.235.3306</pub-id></mixed-citation></tp:treatment-meta><tp:nomenclature><tp:taxon-name>
                        <tp:taxon-name-part taxon-name-part-type="genus">Lispe</tp:taxon-name-part>
                        <tp:taxon-name-part taxon-name-part-type="species">longicollis</tp:taxon-name-part>
                    <object-id xmlns:xlink="http://www.w3.org/1999/xlink" xlink:type="simple">http://species-id.net/wiki/Lispe_longicollis</object-id>
								</tp:taxon-name><tp:taxon-authority>Meigen 1826</tp:taxon-authority><xref ref-type="fig" rid="F3">Fig. 9</xref></tp:nomenclature><tp:treatment-sec sec-type="Material examined"><title>Material examined.</title><p>[<bold>Iran</bold>], Sistan [<bold><italic>Sistan and Baluchestan</italic></bold> prov., ≈<named-content xmlns:xlink="http://www.w3.org/1999/xlink" content-type="dwc:verbatimCoordinates" xlink:type="simple">27°N, 61°E</named-content>], 19–21.V.1898, Zarudniy, 2♂♂ (ZMHU).
                    </p><p><bold>Hungary</bold>, Kalocsa, [<named-content xmlns:xlink="http://www.w3.org/1999/xlink" content-type="dwc:verbatimCoordinates" xlink:type="simple">46.5°N, 19.0°E</named-content>] , Thalhammer, 2♀♀ (ZMHU).
                    </p><p><bold>Kazakhstan</bold>: <bold><italic>Atyrau</italic></bold> reg., Atyrau env., 47.0N, 51.8E, 21.V.2011, KT, 21♂♂, 17♀♀; <bold><italic>Kyzylorda</italic></bold> prov., Syr Darya R., KT, 26 ♂♂, ♀♀, <bold><italic>Lispe Kazakhstan</italic></bold> reg., Uralsk env., <named-content xmlns:xlink="http://www.w3.org/1999/xlink" content-type="dwc:verbatimCoordinates" xlink:type="simple">51.07°N, 51.05°E</named-content>, 26.VIII.2012, KT, 6♂♂, 7♀♀.
                    </p><p><bold>Russia: <italic>Astrakhan</italic></bold> reg., Baskunchak L., <named-content xmlns:xlink="http://www.w3.org/1999/xlink" content-type="dwc:verbatimCoordinates" xlink:type="simple">48.19°N, 46.82°E</named-content>, 2–4.V.2010, KT, 7♂♂, 2♀♀; <bold><italic>Gorno-Altay</italic></bold> reg., Ust-Koksa env., <named-content xmlns:xlink="http://www.w3.org/1999/xlink" content-type="dwc:verbatimCoordinates" xlink:type="simple">50.26°N, 85.61°E</named-content>, 25.VI.2007, O.Kosterin, 1♀; <bold><italic>Kalmykia</italic></bold> reg., <named-content xmlns:xlink="http://www.w3.org/1999/xlink" content-type="dwc:verbatimCoordinates" xlink:type="simple">47.875°N, 44.601°E</named-content>, 08.VI.2012, NV, 3♂♂, 1♀; <bold><italic>Khakassia</italic></bold> reg., Shira env. <named-content xmlns:xlink="http://www.w3.org/1999/xlink" content-type="dwc:verbatimCoordinates" xlink:type="simple">54.422°N, 90.147°E</named-content>, 26.VI.2011, KT, 2♀♀; <bold><italic>Krasnodar</italic></bold> reg., Pshada R., <named-content xmlns:xlink="http://www.w3.org/1999/xlink" content-type="dwc:verbatimCoordinates" xlink:type="simple">44.39°N, 38.34°E</named-content>, 6.IX.2009, KT, 6♂♂, 3♀♀; <bold><italic>Omsk</italic></bold> reg., Omsk, <named-content xmlns:xlink="http://www.w3.org/1999/xlink" content-type="dwc:verbatimCoordinates" xlink:type="simple">54.97°N, 73.36°E</named-content>, 15.VI.2011, O.Kosterin, 1♀; <bold><italic>Orenburg</italic></bold> reg., Sol-Iletsk env., <named-content xmlns:xlink="http://www.w3.org/1999/xlink" content-type="dwc:verbatimCoordinates" xlink:type="simple">51.342°N, 55.013°E</named-content>, 28.VIII. KT, 7♂♂, 7♀♀; <bold><italic>Saratov</italic></bold> reg.,Saratov env., <named-content xmlns:xlink="http://www.w3.org/1999/xlink" content-type="dwc:verbatimCoordinates" xlink:type="simple">51.60°N, 46.35°E</named-content>, 24.VIII.2012, KT, 1♂, 4♀♀; <bold><italic>Stavropol</italic></bold> reg.,saltish pond, <named-content xmlns:xlink="http://www.w3.org/1999/xlink" content-type="dwc:verbatimCoordinates" xlink:type="simple">45.245°N, 42.665°E</named-content>, 09.VI.2012, NV, 4♂♂, 2♀♀; <bold><italic>Volgograd</italic></bold> reg., <named-content xmlns:xlink="http://www.w3.org/1999/xlink" content-type="dwc:verbatimCoordinates" xlink:type="simple">50.418°N,<!--PageBreak--> 42.760°E, 7.VI.2012, NV, 1♂, Sarpa L., 48.35°N, 44.61°E</named-content>, 7.VI.2012, NV, 3♂♂, 2♀♀; <bold><italic>Zabaykalsky</italic></bold> reg., Zun-Torey soda Lake, <named-content xmlns:xlink="http://www.w3.org/1999/xlink" content-type="dwc:verbatimCoordinates" xlink:type="simple">50.01°N, 115.72°E</named-content>, 30.VII.2011, A.Medvedev, 1♂.
                    </p><p>[<bold>Slovenia</bold>], Illyria, Gorz [Gorica, ≈ <named-content xmlns:xlink="http://www.w3.org/1999/xlink" content-type="dwc:verbatimCoordinates" xlink:type="simple">45.9°N, 13.7°E</named-content>], IX.67, Mik, 1♂ (ZMHU).
                    </p><p><bold>Tajikistan</bold>, <bold><italic>Khatlon</italic></bold> prov.; Jilikul env. (<named-content xmlns:xlink="http://www.w3.org/1999/xlink" content-type="dwc:verbatimCoordinates" xlink:type="simple">37.5°N, 68.5°E</named-content>), 16.V.1987, M.Krivosheina, 2♂♂, 2♀♀; <bold>Turkey:</bold> <bold><italic>Antalya</italic></bold> prov., Manavgat env., <named-content xmlns:xlink="http://www.w3.org/1999/xlink" content-type="dwc:verbatimCoordinates" xlink:type="simple">36.76°N, 31.45°E</named-content>, X.2006–7, NV, 1♂, 2♀♀; <bold><italic>Hatay</italic></bold> prov., Samandag env., <named-content xmlns:xlink="http://www.w3.org/1999/xlink" content-type="dwc:verbatimCoordinates" xlink:type="simple">36.07°N, 35.96°E</named-content>, 16.IV.2010, NV, 1♂; <bold><italic>Kayseri</italic></bold> prov., Subashi env., <named-content xmlns:xlink="http://www.w3.org/1999/xlink" content-type="dwc:verbatimCoordinates" xlink:type="simple">38.51°N, 35.19°E</named-content> , 19.IV.2010, NV, 1♀; <bold><italic>Konya</italic></bold> prov., Beyshehir Lake, <named-content xmlns:xlink="http://www.w3.org/1999/xlink" content-type="dwc:verbatimCoordinates" xlink:type="simple">37.79°N, 31.64°E</named-content>, 11.IX.2009, NV, 18 ♂♂, ♀♀; <bold><italic>Mersin</italic></bold> prov., Silifke env., <named-content xmlns:xlink="http://www.w3.org/1999/xlink" content-type="dwc:verbatimCoordinates" xlink:type="simple">36.31°N, 34.02°E</named-content>, 22.IV.2010, NV, 2♂♂, 8♀♀.
                    </p><p><bold>Turkmenistan</bold>: <bold><italic>Balkan</italic></bold> prov., Atrek R., (<named-content xmlns:xlink="http://www.w3.org/1999/xlink" content-type="dwc:verbatimCoordinates" xlink:type="simple">37.7°N, 54.8°E</named-content>), 28.VII.1932, Ushinsky, 1♀; <bold><italic>Mary</italic></bold> prov.; Badhyz NR (<named-content xmlns:xlink="http://www.w3.org/1999/xlink" content-type="dwc:verbatimCoordinates" xlink:type="simple">35.7°N, 61.8°E</named-content>), V-VI.1991, A.Ozerov, 1♂, 6♀♀.
                    </p><p><bold>Ukraine</bold>, <bold><italic>Donetsk</italic></bold> reg., Volnovakha distr, <named-content xmlns:xlink="http://www.w3.org/1999/xlink" content-type="dwc:verbatimCoordinates" xlink:type="simple">47.51°N, 37.68°E</named-content>, 25.VIII.2008, KT, 1♂, 2♀♀;
                    </p><p><bold>Uzbekistan</bold>, <bold><italic>Karakalpakstan</italic></bold> reg., Muynak env. (<named-content xmlns:xlink="http://www.w3.org/1999/xlink" content-type="dwc:verbatimCoordinates" xlink:type="simple">43.76°N, 59.03°E</named-content>), VI.1957, V.Sychevskaya, 3♂♂, 9♀♀.
                    </p><p><bold>Distribution</bold>. Southern Palaearctic, from 13°E to 116°E; from 55°N to 35°N.
                    </p></tp:treatment-sec><tp:treatment-sec><!--Section generated to contain objects referenced in tp:taxon-treatment.--><fig id="F3" position="float" orientation="portrait"><label>Figure 7–9. </label><caption><p>Cercal plates: <italic><tp:taxon-name>Lispe cilitarsis</tp:taxon-name></italic> Loew (<bold>7</bold>) <italic><tp:taxon-name>Lispe microptera</tp:taxon-name></italic> Séguy (<bold>8</bold>) and <italic><tp:taxon-name>Lispe longicollis</tp:taxon-name></italic> Meigen (<bold>9</bold>).</p></caption><graphic xmlns:xlink="http://www.w3.org/1999/xlink" xlink:href="ZooKeys-235-023-g003.jpg" position="float" orientation="portrait" xlink:type="simple"/></fig></tp:treatment-sec></tp:taxon-treatment>
