# Supplementary material for: Revision of the Lispe longicollis-group (Diptera, Muscidae)
Source: Zookeys. 2012 Oct 31;(235):23–39. doi: 10.3897/zookeys.235.3306 (PMC3496917; doi:10.3897/zookeys.235.3306)
Supplement: XML Treatment for Lispe manicata [file zookeys.235.3306-treatment7.xml]

<!DOCTYPE tp:taxon-treatment
  PUBLIC "-//TaxonX//DTD Taxonomic Treatment Publishing DTD v0 20100105//EN" "tax-treatment-NSO.dtd">
<tp:taxon-treatment xmlns:tp="http://www.plazi.org/taxpub"><tp:treatment-meta><mixed-citation publication-type="journal"><person-group><name><surname>Vikhrev</surname><given-names>Nikita E.</given-names></name></person-group><article-title>Revision of the 
                    <italic>Lispe longicollis</italic>-group (Diptera, Muscidae)
                </article-title><source>Zookeys</source><day>31</day><month>10</month><year>2012</year><volume>2012</volume><issue>235</issue><fpage>23</fpage><lpage>39</lpage><pub-id pub-id-type="doi">10.3897/zookeys.235.3306</pub-id></mixed-citation></tp:treatment-meta><tp:nomenclature><tp:taxon-name>
                        <tp:taxon-name-part taxon-name-part-type="genus">Lispe</tp:taxon-name-part>
                        <tp:taxon-name-part taxon-name-part-type="species">manicata</tp:taxon-name-part>
                    <object-id xmlns:xlink="http://www.w3.org/1999/xlink" xlink:type="simple">http://species-id.net/wiki/Lispe_manicata</object-id>
								</tp:taxon-name><tp:taxon-authority>Wiedemann, 1830</tp:taxon-authority><xref ref-type="fig" rid="F4">Figs 12</xref><xref ref-type="fig" rid="F5">13, 14</xref><tp:nomenclature-citation-list><tp:nomenclature-citation><tp:taxon-name>Xenolispa chiragrica</tp:taxon-name><comment> Séguy, 1948.</comment></tp:nomenclature-citation><tp:nomenclature-citation><tp:taxon-name>Lispe forficata</tp:taxon-name><comment> Kurahashi &amp; Shinonaga, 2009: 303 syn. nov. Type locality: Malaysia, Borneo, Sarawak, Bario [<named-content xmlns:xlink="http://www.w3.org/1999/xlink" content-type="dwc:verbatimCoordinates" xlink:type="simple">3.75°N, 115.45°E</named-content>].</comment></tp:nomenclature-citation></tp:nomenclature-citation-list></tp:nomenclature><tp:treatment-sec sec-type="Material examined"><title>Material examined.</title><p>[<bold>Indonesia</bold>], [<bold><italic>Java</italic></bold>], Batavia, VI.1908, Jacobson, 1♀ (ZMHU).
                    </p><p><bold>Cambodia</bold>, <bold><italic>Sianoukville</italic></bold> prov., Ream Nat. Park, 10. <named-content xmlns:xlink="http://www.w3.org/1999/xlink" content-type="dwc:verbatimCoordinates" xlink:type="simple">516°N, 103.617°E</named-content>, 20.IV.2010, O.Kosterin, 1♂.
                    </p><p><bold>Thailand</bold>, <bold><italic>Phuket</italic></bold> prov., <named-content xmlns:xlink="http://www.w3.org/1999/xlink" content-type="dwc:verbatimCoordinates" xlink:type="simple">08.043°N, 98.277°E</named-content>, 21–26.II.2009, NV, 3♂♂, 2♀♀.
                    </p></tp:treatment-sec><tp:treatment-sec sec-type="Distribution"><title>Distribution.</title><p>South-East Asia: Cambodia, Malaysia (Borneo), Indonesia (Java), Singapore (<xref ref-type="bibr" rid="B9">Séguy 1948</xref>), S Thailand, S Vietnam (<xref ref-type="bibr" rid="B9">Séguy 1948</xref>).</p></tp:treatment-sec><tp:treatment-sec sec-type="Synonymy"><title>Synonymy.</title><p>The illustrations of wonderfully modified male mid tarsi and characteristic genitalia given by <xref ref-type="bibr" rid="B3">Kurahashi and Shinonaga (2009</xref>: fig. 1 c–d, 3 a–d) for <italic><tp:taxon-name>Lispe forficata</tp:taxon-name></italic> suggest it’s conspecifity with <italic><tp:taxon-name>Lispe manicata</tp:taxon-name></italic>. So, <italic><tp:taxon-name>Lispe manicata</tp:taxon-name></italic> Wiedemann, 1830 = <italic><tp:taxon-name>Lispe forficata</tp:taxon-name></italic> Kurahashi &amp; Shinonaga, 2009, syn. n.
                    </p><p>The characters of female of <italic><tp:taxon-name>Lispe forficata</tp:taxon-name></italic> were shortly mentioned by <xref ref-type="bibr" rid="B3">Kurahashi and Shinonaga (2009)</xref>, but these authors did not compare <italic><tp:taxon-name>Lispe forficata</tp:taxon-name></italic> with the most related species <italic><tp:taxon-name>Lispe glabra</tp:taxon-name></italic> and, in my opinion, the diagnostically important characters were either not mentioned or given erroneously. Therefore I find it necessary to provide the description of the female below.
                    </p></tp:treatment-sec><tp:treatment-sec sec-type="Description"><title>Description of female.</title><p>Body length 8.5–9.5 mm.</p><p>Head. Interfrontalia matt black; frontal triangle brownish-black, subshining, narrow, reaching to lunula. Upper half of fronto-orbital plates brownish-black, subshining, lower part dirty-golden dusted, 3-4 inclinate, 2 reclinate setae and a dense outer row of setulae. Parafacials densely whitish dusted, entirely bare. Gena whitish dusted, about 1.5 times as wide as postpedicel; occiput grey dusted, but less dusted in upper 1/3. Vibrissae strong. Antennae black, long; arista haired on basal half or slightly more, longest aristal hairs half as long as width of antenna. Palpi entirely yellow.</p><p>Thorax. Pleura and dorsolateral area, including postpronotal lobe and notopleuron, densely grey dusted. Disc of scutum mostly subshining brownish-black, with a pair of thinly dusted vittae situated mesad to <italic>dc</italic> rows, disc of scutellum subshiny brownish-black. <italic>ac</italic> hairs in 5-6 irregular rows; <italic>dc</italic> 0+2, only posterior pair strong (hair-like and indistinct posterior <italic>prst dc</italic> and 1-2 pairs anterior <italic>post dc</italic> may be found in some specimens); intraalars 0+1, presutural one absent; supraalars 1+2, the posterior one weak. Katepisternal setae 1+2; anepimeron with 9 (8-10) fine hairs, meron and katepimerom bare. Scutellum bare below at apex. Mesothoracic spiracle yellowish. Wings hyaline, slightly brownish infuscated, vein Mdistinctly curved forward at apex, calypters whitish, halteres yellow.<!--PageBreak-->
                    </p><p>Legs. Legs long, densely grey dusted; black including coxae, but knees and basal half of <italic>t2</italic> and <italic>t3</italic> brownish-yellow; <italic>f</italic>1 with a full row of 6 (5-7) <italic>pd</italic> setae and with a row of fine <italic>pv</italic> setulae, but in apical half 2-4 setae in <italic>pv</italic> row are strong (longer than tibial diameter, stronger than setae in <italic>pd</italic> row); <italic>t1</italic> with <italic>p</italic> seta, preapical <italic>d</italic> and apical <italic>pd</italic> and <italic>pv</italic>; <italic>f</italic>2 thickened in basal half, <italic>f</italic>2 with row of 3-5 <italic>a</italic>-setae in basal 1/3 and 2 <italic>pd</italic> at apex; <italic>t</italic>2 with submedian <italic>pd</italic>; <italic>f</italic>3 with short <italic>av</italic> before middle and shorter than setae of <italic>ad</italic> row, with a full row of <italic>ad</italic> subequal to femur depth, preapicals: <italic>av</italic> and <italic>pv</italic>; <italic>t</italic>3 with submedian <italic>av</italic>, <italic>ad</italic> and <italic>pd</italic> setae; hind basitarsus with <italic>av</italic> seta at base.
                    </p><p>Abdomen: black with grey pollen. Tergites 1+2 to 5 each with a large blackish spots on dorsal and lateral sides, these spots on tergites 3 and 4 divided at midline by grey dusted interrupted vitta.</p><p>Male. Similar to female, but mid tarsi modified: apex of mid basitarsus and 4 apical tarsal segments bright yellow; <italic>tar2-2</italic> and <italic>tar2-3</italic> enlarged, <italic>tar2-4</italic> and <italic>tar2-5</italic> strongly enlarged; apex of <italic>tar2-1</italic> and <italic>tar2-2</italic> with long <italic>pd-p</italic> setae. Cercal plate as shown on <xref ref-type="fig" rid="F4">Fig. 12</xref>.
                    </p></tp:treatment-sec><tp:treatment-sec><!--Section generated to contain objects referenced in tp:taxon-treatment.--><fig id="F4" position="float" orientation="portrait"><label>Figure 10–12.</label><caption><p>Cercal plates: <italic><tp:taxon-name>Lispe assimilis</tp:taxon-name></italic> (<bold>10</bold>) <italic><tp:taxon-name>Lispe glabra</tp:taxon-name></italic> Wiedemann (<bold>11</bold>) and <italic><tp:taxon-name>Lispe manicata</tp:taxon-name></italic> Wiedemann (<bold>12</bold>).</p></caption><graphic xmlns:xlink="http://www.w3.org/1999/xlink" xlink:href="ZooKeys-235-023-g004.jpg" position="float" orientation="portrait" xlink:type="simple"/></fig><fig id="F5" position="float" orientation="portrait"><label>Figure 13–16.</label><caption><p><italic><tp:taxon-name>Lispe manicata</tp:taxon-name></italic> Wiedemann: male (<bold>13</bold>) male mid tarsi (<bold>14</bold>) <italic><tp:taxon-name>Lispe glabra</tp:taxon-name></italic> Wiedemann: male (<bold>15</bold>) male mid tarsus (<bold>16</bold>), <bold>df</bold> – downcurved fold; <bold>vf</bold> – “velcro fastener- like setae.</p></caption><graphic xmlns:xlink="http://www.w3.org/1999/xlink" xlink:href="ZooKeys-235-023-g005.jpg" position="float" orientation="portrait" xlink:type="simple"/></fig></tp:treatment-sec><ref-list><ref id="B9"><mixed-citation xmlns:xlink="http://www.w3.org/1999/xlink" xlink:type="simple"><person-group><name name-style="western"><surname>Séguy</surname><given-names>E</given-names></name></person-group> (<year>1948</year>)<article-title> Dipteres nouveaux ou peu connus d’extreme-Orient.</article-title><source>Notes d’Entomologie Chinoise</source><volume>12</volume>(<issue>14</issue>): <fpage>153</fpage>–<lpage>172</lpage>.</mixed-citation></ref><ref id="B3"><mixed-citation xmlns:xlink="http://www.w3.org/1999/xlink" xlink:type="simple"><person-group><name name-style="western"><surname>Kurahashi</surname><given-names>H</given-names></name><name name-style="western"><surname>Shinonaga</surname><given-names>S</given-names></name></person-group> (<year>2009</year>)<article-title> Two new species of the Muscid flies from Sarawak, East Malaysia (Diptera, Muscidae).</article-title><source>Japanese Journal of Systematic Entomology</source><volume>15</volume>(<issue>2</issue>): <fpage>299</fpage>–<lpage>306</lpage>.</mixed-citation></ref></ref-list></tp:taxon-treatment>
