# Supplementary material for: Revision of the Lispe longicollis-group (Diptera, Muscidae)
Source: Zookeys. 2012 Oct 31;(235):23–39. doi: 10.3897/zookeys.235.3306 (PMC3496917; doi:10.3897/zookeys.235.3306)
Supplement: XML Treatment for Lispe microptera [file zookeys.235.3306-treatment8.xml]

<!DOCTYPE tp:taxon-treatment
  PUBLIC "-//TaxonX//DTD Taxonomic Treatment Publishing DTD v0 20100105//EN" "tax-treatment-NSO.dtd">
<tp:taxon-treatment xmlns:tp="http://www.plazi.org/taxpub"><tp:treatment-meta><mixed-citation publication-type="journal"><person-group><name><surname>Vikhrev</surname><given-names>Nikita E.</given-names></name></person-group><article-title>Revision of the 
                    <italic>Lispe longicollis</italic>-group (Diptera, Muscidae)
                </article-title><source>Zookeys</source><day>31</day><month>10</month><year>2012</year><volume>2012</volume><issue>235</issue><fpage>23</fpage><lpage>39</lpage><pub-id pub-id-type="doi">10.3897/zookeys.235.3306</pub-id></mixed-citation></tp:treatment-meta><tp:nomenclature><tp:taxon-name>
                        <tp:taxon-name-part taxon-name-part-type="genus">Lispe</tp:taxon-name-part>
                        <tp:taxon-name-part taxon-name-part-type="species">microptera</tp:taxon-name-part>
                    <object-id xmlns:xlink="http://www.w3.org/1999/xlink" xlink:type="simple">http://species-id.net/wiki/Lispe_microptera</object-id>
								</tp:taxon-name><tp:taxon-authority>Séguy, 1937</tp:taxon-authority><xref ref-type="fig" rid="F2">Figs 3</xref><xref ref-type="fig" rid="F3">8</xref></tp:nomenclature><tp:treatment-sec sec-type="Material examined"><title>Material examined.</title><p><bold>India</bold>: <bold><italic>Rajasthan</italic></bold> state: Jaipur, <named-content xmlns:xlink="http://www.w3.org/1999/xlink" content-type="dwc:verbatimCoordinates" xlink:type="simple">26.96°N, 75.85°E</named-content>, 21–22.II.2011, NV, 10♂♂, 7♀♀; Sambhar salt-lake, <named-content xmlns:xlink="http://www.w3.org/1999/xlink" content-type="dwc:verbatimCoordinates" xlink:type="simple">26.916°N, 75.190°E</named-content>, 23.II.2011, NV, 8♂♂.
                    </p></tp:treatment-sec><tp:treatment-sec sec-type="Distribution"><title>Distribution.</title><p>India, Rajasthan and Pakistan, Karachi (type locality).</p></tp:treatment-sec><tp:treatment-sec sec-type="Description"><title>Description of female.</title><p>Body length 7–7.5 mm, wing length 6mm.</p><p>Frontal triangle narrow, yellowish dusted; interfrontalia brownish-black. Fronto-orbital plate blackish grey dusted, with 4 inclinate and 2 proclinate setae and dense hairs in outer row. Parafacial covered with hairs. Antenna black, postpedicel short. Arista with hairs two times shorter than antenna width, in apical third bare. Palpus narrow, dirty-yellow.</p><p>Thorax. Scutum and scutellum brownish dusted with a pair of indistinct vittae, pleura grey dusted.</p><p><italic>dc</italic> 2+4 (medium - medium + medium/weak-medium/weak-strong-strong). Meron with 3-4 setulae above hind coxa, anepimerom with about 15 setulae. Wing with vein R4+5 distinctly curved forward.
                    </p><p>Legs. Femora dark with yellow apex, tibiae yellow in basal half and dark in apical half, tarsi black.</p><p><italic>f1</italic> with a complete row of 10-12 <italic>pv</italic> setae. <italic>t1</italic> with submedian <italic>p</italic> seta. <italic>f2</italic> with a row of short <italic>a</italic> setae in basal half and with 2 <italic>pd</italic> at apex. <italic>t2</italic> with 1 submedian <italic>p</italic> seta. <italic>f3</italic> slightly curved; with a short <italic>av</italic> seta at basal 1/3 (absent in some specimens) and short <italic>pv</italic> at apex, <italic>av</italic> preapical absent. <italic>t3</italic> with 1 <italic>ad</italic> and 1 <italic>pd</italic> setae at middle. Hind tarsus unmodified.
                    </p><p>Abdomen grey dusted with large dorsal black spots separated by anteriorly interrupted grey vitta.</p><p><!--PageBreak-->Male differs from female as follows: body length 6.5-7 mm, wing length 5-5.5 mm; <italic>f2</italic> with a complete row of fine <italic>v</italic> setae about as long as femur width; <italic>f3</italic> in basal half with 4–5 fine long (2–2.5 femur width) <italic>pv</italic> setae and 1(2) <italic>av</italic> in basal 1/3; hind tarsus modified: <italic>tar3-1</italic> slightly laterally compressed and outward curved, with waved ventral setulae more dense at base and at apex; <italic>tar3-2</italic> with waved ventral setulae; male cercal plate as in <xref ref-type="fig" rid="F3">Fig. 8</xref>.
                    </p></tp:treatment-sec><tp:treatment-sec><!--Section generated to contain objects referenced in tp:taxon-treatment.--><fig id="F2" position="float" orientation="portrait"><label>Figure 4–6.</label><caption><p><italic><tp:taxon-name>Lispe ethiopica</tp:taxon-name></italic> sp.n.: male Holotype (<bold>4</bold>) cercal plate (<bold>5</bold>) sternite 5 (<bold>6</bold>).</p></caption><graphic xmlns:xlink="http://www.w3.org/1999/xlink" xlink:href="ZooKeys-235-023-g002.jpg" position="float" orientation="portrait" xlink:type="simple"/></fig><fig id="F3" position="float" orientation="portrait"><label>Figure 7–9. </label><caption><p>Cercal plates: <italic><tp:taxon-name>Lispe cilitarsis</tp:taxon-name></italic> Loew (<bold>7</bold>) <italic><tp:taxon-name>Lispe microptera</tp:taxon-name></italic> Séguy (<bold>8</bold>) and <italic><tp:taxon-name>Lispe longicollis</tp:taxon-name></italic> Meigen (<bold>9</bold>).</p></caption><graphic xmlns:xlink="http://www.w3.org/1999/xlink" xlink:href="ZooKeys-235-023-g003.jpg" position="float" orientation="portrait" xlink:type="simple"/></fig></tp:treatment-sec></tp:taxon-treatment>
