# Supplementary material for: Revision of the Lispe longicollis-group (Diptera, Muscidae)
Source: Zookeys. 2012 Oct 31;(235):23–39. doi: 10.3897/zookeys.235.3306 (PMC3496917; doi:10.3897/zookeys.235.3306)
Supplement: XML Treatment for Lispe nuba [file zookeys.235.3306-treatment9.xml]

<!DOCTYPE tp:taxon-treatment
  PUBLIC "-//TaxonX//DTD Taxonomic Treatment Publishing DTD v0 20100105//EN" "tax-treatment-NSO.dtd">
<tp:taxon-treatment xmlns:tp="http://www.plazi.org/taxpub"><tp:treatment-meta><mixed-citation publication-type="journal"><person-group><name><surname>Vikhrev</surname><given-names>Nikita E.</given-names></name></person-group><article-title>Revision of the 
                    <italic>Lispe longicollis</italic>-group (Diptera, Muscidae)
                </article-title><source>Zookeys</source><day>31</day><month>10</month><year>2012</year><volume>2012</volume><issue>235</issue><fpage>23</fpage><lpage>39</lpage><pub-id pub-id-type="doi">10.3897/zookeys.235.3306</pub-id></mixed-citation></tp:treatment-meta><tp:nomenclature><tp:taxon-name>
                        <tp:taxon-name-part taxon-name-part-type="genus">Lispe</tp:taxon-name-part>
                        <tp:taxon-name-part taxon-name-part-type="species">nuba</tp:taxon-name-part>
                    <object-id xmlns:xlink="http://www.w3.org/1999/xlink" xlink:type="simple">http://species-id.net/wiki/Lispe_nuba</object-id>
								</tp:taxon-name><tp:taxon-authority>Wiedemann, 1830</tp:taxon-authority></tp:nomenclature><tp:treatment-sec sec-type="Material examined"><title>Material examined:</title><p><bold>Ethiopia</bold>: <bold><italic>Amhara</italic>:</bold> Tana Lake env., 1800m asl, <named-content xmlns:xlink="http://www.w3.org/1999/xlink" content-type="dwc:verbatimCoordinates" xlink:type="simple">11.54°N, 37.39°E</named-content>, 2–4.VIII.2012, NV, 6♂♂, 7♀♀; Hayk L., 1920m asl, <named-content xmlns:xlink="http://www.w3.org/1999/xlink" content-type="dwc:verbatimCoordinates" xlink:type="simple">11.325°N, 39.688°E</named-content>, 06.VIII.2012, NV, 3♂♂, 2♀♀; Karakore env., 1500m asl, <named-content xmlns:xlink="http://www.w3.org/1999/xlink" content-type="dwc:verbatimCoordinates" xlink:type="simple">10.375°N, 39.933°E</named-content>, 08.VIII.2012, NV, 4♂♂, 1♀; <bold><italic>Oromia</italic>:</bold> Dedre Zeit, Hora L., 1900m asl, <named-content xmlns:xlink="http://www.w3.org/1999/xlink" content-type="dwc:verbatimCoordinates" xlink:type="simple">8.757°N, 38.993°E</named-content>, 10.VII.2012, NV, 3♂♂, 3♀♀.
                    </p><p><bold>Egypt</bold>: Cairo, 5♂♂, 1♀, with Becker, Kowarz and Hennig determination labels (ZIN).
                    </p><p><bold>Israel</bold>: Yeruham (<named-content xmlns:xlink="http://www.w3.org/1999/xlink" content-type="dwc:verbatimCoordinates" xlink:type="simple">30.99°N, 34.90°E</named-content>), 22.VII.1962, J.Kugler, 1♂, 1♀ (TAUI).
                    </p></tp:treatment-sec><tp:treatment-sec sec-type="Distribution"><title>Distribution.</title><p>Africa and Near East.</p></tp:treatment-sec><tp:treatment-sec sec-type="Remarks"><title>Remarks.</title><p><xref ref-type="bibr" rid="B1">Emden (1941)</xref> in the key to African <italic><tp:taxon-name>Lispe</tp:taxon-name></italic> wrote that in <italic><tp:taxon-name>Lispe nuba</tp:taxon-name></italic> “front tibiae without a <italic>pv</italic>”. It is not correct, all examined specimens have <italic>t1</italic> with <italic>pv</italic> seta in both sexes, though short in males.
                    </p></tp:treatment-sec><ref-list><ref id="B1"><mixed-citation xmlns:xlink="http://www.w3.org/1999/xlink" xlink:type="simple"><person-group><name name-style="western"><surname>Emden</surname><given-names>FI van</given-names></name></person-group> (<year>1941</year>)<article-title> Keys to the Muscidae of the Ethiopian region: Scatophaginae, Anthomyiinae, Lispinae, Fanniinae.</article-title><source>Bulletin of Entomological Research </source><volume>32</volume>: <fpage>251</fpage>-<lpage>275</lpage>. doi: <ext-link ext-link-type="uri" xlink:href="http://dx.doi.org/10.1017/S0007485300017193" xlink:type="simple">10.1017/S0007485300017193</ext-link></mixed-citation></ref></ref-list></tp:taxon-treatment>
