# Supplementary material for: Revision of the Lispe longicollis-group (Diptera, Muscidae)
Source: Zookeys. 2012 Oct 31;(235):23–39. doi: 10.3897/zookeys.235.3306 (PMC3496917; doi:10.3897/zookeys.235.3306)
Supplement: XML Treatment for Lispe pacifica [file zookeys.235.3306-treatment10.xml]

<!DOCTYPE tp:taxon-treatment
  PUBLIC "-//TaxonX//DTD Taxonomic Treatment Publishing DTD v0 20100105//EN" "tax-treatment-NSO.dtd">
<tp:taxon-treatment xmlns:tp="http://www.plazi.org/taxpub"><tp:treatment-meta><mixed-citation publication-type="journal"><person-group><name><surname>Vikhrev</surname><given-names>Nikita E.</given-names></name></person-group><article-title>Revision of the 
                    <italic>Lispe longicollis</italic>-group (Diptera, Muscidae)
                </article-title><source>Zookeys</source><day>31</day><month>10</month><year>2012</year><volume>2012</volume><issue>235</issue><fpage>23</fpage><lpage>39</lpage><pub-id pub-id-type="doi">10.3897/zookeys.235.3306</pub-id></mixed-citation></tp:treatment-meta><tp:nomenclature><tp:taxon-name>
                        <tp:taxon-name-part taxon-name-part-type="genus">Lispe</tp:taxon-name-part>
                        <tp:taxon-name-part taxon-name-part-type="species">pacifica</tp:taxon-name-part>
                    <object-id xmlns:xlink="http://www.w3.org/1999/xlink" xlink:type="simple">http://species-id.net/wiki/Lispe_pacifica</object-id>
								</tp:taxon-name><tp:taxon-authority>Shinonaga &amp; Pont, 1992</tp:taxon-authority><xref ref-type="fig" rid="F6">Figs 17, 18</xref></tp:nomenclature><tp:treatment-sec sec-type="Material examined"><title>Material examined.</title><p><bold>Cambodia</bold>, <bold><italic>Koh Kong</italic></bold> prov., <named-content xmlns:xlink="http://www.w3.org/1999/xlink" content-type="dwc:verbatimCoordinates" xlink:type="simple">11.605°N, 103.046°E</named-content>, XII.2010, NV, 2♀♀.
                    </p><p>[<bold>Taiwan</bold>] Formosa: Takao, [22.6N 120.3E], 7.VII.1907, H.Sauter, 6♂♂, 6♀♀, Anping, [23.0N, 120.2E], IX.1908, H.Sauter, 7♂♂, 5♀♀ (ZMHU).
                    </p><p><bold>Thailand</bold>: <bold><italic>Chanthaburi</italic></bold> prov., Khao Khitchakut env., XI.2009, NV, 1♀; <bold><italic>Chiang Mai</italic></bold> prov., Sop Poeng env., XI.2009, NV, 1♂; <bold><italic>Chonburi</italic></bold> prov., Pattaya env., XI.2007–XII.2009, NV, 28 ♂♂, ♀♀; <bold><italic>Mae Hong Son</italic></bold> prov., Pai env., <named-content xmlns:xlink="http://www.w3.org/1999/xlink" content-type="dwc:verbatimCoordinates" xlink:type="simple">19.4°N, 98.4°E</named-content>, 15–25.XI.2010, NV, 19♂♂; <bold><italic>Nakhon Ratchasima</italic></bold> prov., Khao Yai NP; II.2009; NV, 1♂, 1♀; <bold><italic>Phang Nga</italic></bold> prov., Khao Lak env., XII.2010, NV, 3♂♂, 1♀; <bold><italic>Phuket</italic></bold> prov., Nai Thon beach, II.2009; NV, 4♂♂, 1♀; <bold><italic>Rayon</italic>g</bold> prov., Ban Phe env., XI.2009, NV, 2♂♂, 2♀♀; <bold><italic>Sa Kaew</italic></bold> prov., Mueang Sa Kaeo, II.2009; NV, 1♂.
                    </p></tp:treatment-sec><tp:treatment-sec sec-type="Distribution"><title>Distribution.</title><p>Widespread in South-East Asia.<!--PageBreak--></p><fig id="F1" position="float" orientation="portrait"><label>Figure 1–3.</label><caption><p>♂♂ <italic><tp:taxon-name>Lispe barbipes</tp:taxon-name></italic> Stein (<bold>1</bold>) <italic><tp:taxon-name>Lispe cilitarsis</tp:taxon-name></italic> Loew (<bold>2</bold>) <italic><tp:taxon-name>Lispe microptera</tp:taxon-name></italic> Séguy (<bold>3</bold>).</p></caption><graphic xmlns:xlink="http://www.w3.org/1999/xlink" xlink:href="ZooKeys-235-023-g001.jpg" position="float" orientation="portrait" xlink:type="simple"/></fig><fig id="F2" position="float" orientation="portrait"><label>Figure 4–6.</label><caption><p><italic><tp:taxon-name>Lispe ethiopica</tp:taxon-name></italic> sp.n.: male Holotype (<bold>4</bold>) cercal plate (<bold>5</bold>) sternite 5 (<bold>6</bold>).</p></caption><graphic xmlns:xlink="http://www.w3.org/1999/xlink" xlink:href="ZooKeys-235-023-g002.jpg" position="float" orientation="portrait" xlink:type="simple"/></fig><fig id="F3" position="float" orientation="portrait"><label>Figure 7–9. </label><caption><p>Cercal plates: <italic><tp:taxon-name>Lispe cilitarsis</tp:taxon-name></italic> Loew (<bold>7</bold>) <italic><tp:taxon-name>Lispe microptera</tp:taxon-name></italic> Séguy (<bold>8</bold>) and <italic><tp:taxon-name>Lispe longicollis</tp:taxon-name></italic> Meigen (<bold>9</bold>).</p></caption><graphic xmlns:xlink="http://www.w3.org/1999/xlink" xlink:href="ZooKeys-235-023-g003.jpg" position="float" orientation="portrait" xlink:type="simple"/></fig><fig id="F4" position="float" orientation="portrait"><label>Figure 10–12.</label><caption><p>Cercal plates: <italic><tp:taxon-name>Lispe assimilis</tp:taxon-name></italic> (<bold>10</bold>) <italic><tp:taxon-name>Lispe glabra</tp:taxon-name></italic> Wiedemann (<bold>11</bold>) and <italic><tp:taxon-name>Lispe manicata</tp:taxon-name></italic> Wiedemann (<bold>12</bold>).</p></caption><graphic xmlns:xlink="http://www.w3.org/1999/xlink" xlink:href="ZooKeys-235-023-g004.jpg" position="float" orientation="portrait" xlink:type="simple"/></fig><fig id="F5" position="float" orientation="portrait"><label>Figure 13–16.</label><caption><p><italic><tp:taxon-name>Lispe manicata</tp:taxon-name></italic> Wiedemann: male (<bold>13</bold>) male mid tarsi (<bold>14</bold>) <italic><tp:taxon-name>Lispe glabra</tp:taxon-name></italic> Wiedemann: male (<bold>15</bold>) male mid tarsus (<bold>16</bold>), <bold>df</bold> – downcurved fold; <bold>vf</bold> – “velcro fastener- like setae.</p></caption><graphic xmlns:xlink="http://www.w3.org/1999/xlink" xlink:href="ZooKeys-235-023-g005.jpg" position="float" orientation="portrait" xlink:type="simple"/></fig></tp:treatment-sec><tp:treatment-sec><!--Section generated to contain objects referenced in tp:taxon-treatment.--><fig id="F6" position="float" orientation="portrait"><label>Figure 17–19.</label><caption><p>Feeding. Thailand, Phuket: male <italic><tp:taxon-name>Lispe pacifica</tp:taxon-name></italic>: with Chironomidae larva (<bold>17</bold>) and with dead spider (<bold>18</bold>) Turkey, Antalya, female <italic><tp:taxon-name>Lispe assimilis</tp:taxon-name></italic> with prey - <italic><tp:taxon-name>Paracoenia fumosa</tp:taxon-name></italic> (<tp:taxon-name>Ephydridae</tp:taxon-name>) (<bold>19</bold>).</p></caption><graphic xmlns:xlink="http://www.w3.org/1999/xlink" xlink:href="ZooKeys-235-023-g006.jpg" position="float" orientation="portrait" xlink:type="simple"/></fig></tp:treatment-sec></tp:taxon-treatment>
